# Supplementary material for: Impact of Metallic Nanoparticles on In Vitro Culture, Phenolic Profile and Biological Activity of Two Mediterranean Lamiaceae Species: Lavandula viridis L’Hér and Thymus lotocephalus G. López and R. Morales
Source: Molecules. 2021 Oct 25;26(21):6427. doi: 10.3390/molecules26216427 (PMC8587770; doi:10.3390/molecules26216427)
Supplement: Supplementary file 1 [file molecules-26-06427-s001.zip]

Archive with 1 entries (1 files):
- molecules-1357688-supplementary.pdf
